# Supplementary material for: Efficacy and safety of goniotomy and gonioscopy-assisted transluminal trabeculotomy for exfoliation glaucoma: a systematic review and single-arm meta-analysis
Source: Front Med (Lausanne). 2026 Mar 11;13:1718315. doi: 10.3389/fmed.2026.1718315 (PMC13013039; doi:10.3389/fmed.2026.1718315)
Supplement: Supplementary file 1 [file Table_1.XLSX]

## Sheet: Sheet1
Supplementary 1. NEWCASTLE - OTTAWA Quality Assessment T Scale by WL
Athor	Adequate case definition	Representativeness of the cases	Selection of Controls	Definition of Controls	Comparability of cases and controls on the basis of the design or analysis	Assessment of Outcome	Was Follow-Up Long Enough for Outcomes to Occur	Adequacy of Follow Up of Cohorts	Total score
Ibrahim F. Hepşen 2016	✓	✓			✓✓	✓	✓	✓	7
Mehmet Ozgur Cubuk 2020(1)	✓	✓			✓✓	✓	✓	✓	7
Ercüment Bozkurt 2020	✓	✓	✓	✓	✓✓	✓	✓	✓	9
Mehmet Ozgur Cubuk 2020(2)	✓	✓			✓✓	✓	✓	✓	7
Milena Pahlitzsch 2016	✓	✓	✓	✓	✓✓	✓	✓	✓	9
Zeynep Aktas 2022	✓	✓	✓	✓	✓✓	✓	✓		8
Takeo Fukuchi 2011	✓	✓	✓	✓	✓✓	✓	✓	✓	9
Murat Gunay 2023	✓	✓	✓	✓	✓✓	✓	✓	✓	9
Kentaro Iwasaki 2022	✓	✓	✓	✓	✓✓	✓	✓	✓	9
Eamon Sharkawi 2020	✓	✓			✓✓	✓	✓		6
Mehmet Talay Koylu 2025	✓	✓	✓	✓	✓✓	✓	✓	✓	9
Megumi Honjo 1998	✓	✓	✓	✓	✓✓	✓	✓		8
Murat Gunay 2024	✓	✓	✓	✓	✓✓	✓	✓	✓	9
Hidenobu Tanihara 1993	✓	✓	✓	✓	✓✓	✓	✓	✓	9
Supplementary 1. NEWCASTLE - OTTAWA Quality Assessment T Scale by KS
Athor	Adequate case definition	Representativeness of the cases	Selection of Controls	Definition of Controls	Comparability of cases and controls on the basis of the design or analysis	Assessment of Outcome	Was Follow-Up Long Enough for Outcomes to Occur	Adequacy of Follow Up of Cohorts	Total score
Ibrahim F. Hepşen 2016	✓	✓			✓✓	✓	✓	✓	7
Mehmet Ozgur Cubuk 2020(1)	✓	✓			✓✓	✓	✓	✓	7
Ercüment Bozkurt 2020	✓	✓	✓	✓	✓✓	✓	✓	✓	9
Mehmet Ozgur Cubuk 2020(2)	✓	✓			✓✓	✓	✓	✓	7
Milena Pahlitzsch 2016	✓	✓	✓	✓	✓✓	✓	✓	✓	9
Zeynep Aktas 2022	✓	✓	✓	✓	✓✓	✓	✓		8
Takeo Fukuchi 2011	✓	✓	✓	✓	✓✓	✓	✓	✓	9
Murat Gunay 2023	✓	✓	✓	✓	✓✓	✓	✓	✓	9
Kentaro Iwasaki 2022	✓	✓	✓	✓	✓✓	✓	✓	✓	9
Eamon Sharkawi 2020	✓	✓			✓✓	✓	✓		6
Mehmet Talay Koylu 2025	✓	✓	✓	✓	✓✓	✓	✓	✓	9
Megumi Honjo 1998	✓	✓	✓	✓	✓✓	✓	✓		8
Murat Gunay 2024	✓	✓	✓	✓	✓✓	✓	✓	✓	9
Hidenobu Tanihara 1993	✓	✓	✓	✓	✓✓	✓	✓	✓	9
